# Supplementary material for: Transposon Mutagenesis of Pseudomonas syringae Pathovars syringae and morsprunorum to Identify Genes Involved in Bacterial Canker Disease of Cherry
Source: Microorganisms. 2021 Jun 18;9(6):1328. doi: 10.3390/microorganisms9061328 (PMC8234094; doi:10.3390/microorganisms9061328)
Supplement: Supplementary file 1 [file microorganisms-09-01328-s001.zip]

Archive with 3 entries (3 files):
- Table S1 PCR primers used in this study.pdf
- Table S2 Screening results for all Tn mutants.xlsx
- Table S3 Presence of selected mutant genes in other strains.pdf
