# Supplementary material for: Transposon Mutagenesis of Pseudomonas syringae Pathovars syringae and morsprunorum to Identify Genes Involved in Bacterial Canker Disease of Cherry
Source: Microorganisms. 2021 Jun 18;9(6):1328. doi: 10.3390/microorganisms9061328 (PMC8234094; doi:10.3390/microorganisms9061328)
Supplement: Supplementary file 1 [file microorganisms-09-01328-s001.zip › Table S2 Screening results for all Tn mutants.xlsx]

## Sheet: 9644
Mutant	Disease symptoms	Size	Shape	Biofilm	In vitro growth	Growth in shoots
9644-1.12	++
9644-1.20	-
9644-1.26	++
9644-1.37	+++
9644-1.38	+++		WT
9644-1.41		Small
9644-1.45	+++		Irregular
9644-2.04	++
9644-2.06	++
9644-2.15	-			-
9644-2.18	++
9644-2.22	++
9644-2.26	+++
9644-2.30	++
9644-2.35	+++			+	+
9644-2.44	++
9644-3.14		Large	Irregular
9644-3.15	--		WT
9644-3.16	-	Large
9644-3.24	++			+
9644-3.26		Large	Irregular
9644-3.27		Large	Irregular
9644-3.37		Small
9644-3.44		Large	Irregular
9644-4.08		Large	Irregular
9644-4.13		Small
9644-5.09	++	Large
9644-5.16		Large
9644-5.18	--		WT
9644-5.21	-
9644-5.29	++
9644-5.46	--	Small			-
9644-6.02		Large
9644-6.08	+++	Large	WT			+
9644-6.15	++
9644-6.18	++
9644-6.39	++			+
9644-6.42	++	Small
9644-7.11	-	Small	Irregular
9644-7.16	++	Large
9644-7.17		Small
9644-7.29	+++
9644-7.34		Small
9644-8.05	--	Small
9644-8.12		Small		+
9644-8.13	++
9644-8.30	-
9644-9.03		Small
9644-9.05	++
9644-9.13	+++
9644-9.29	++
9644-9.36	+++			+
9644-9.37		Large
9644-9.42	++
9644-10.08		Large			+
9644-10.19	++
9644-11.04		Small
9644-11.08			Irregular
9644-11.09			Irregular
9644-11.11	-	Small
9644-11.18	+++		WT			+
9644-11.30		Small
9644-11.37	-
9644-11.40		Small
9644-11.46		Large	Irregular
9644-12.30		Large	Irregular
9644-12.36	+++		WT			+
9644-13.44	-
9644-14-12	-
9644-15.09	++	Large
9644-15.24		Small
9644-15.29	-
9644-16.05	-
9644-16.06	-
9644-16.07	-	Large	Irregular
9644-16.12	--	Small			-
9644-16.14	-
9644-16.19	-
9644-16.20	-
9644-16.22	-		Irregular
9644-16.24	-
9644-16.26	-
9644-16.27	-
9644-16.28	-
9644-16.29	-
9644-16.30	-			-
9644-16.46	+++
9644-17.06		Large
9644-17.07		Small
9644-17.23	-		Irregular
9644-17.31		Small		+
9644-17.48		Large
9644-18.07	-	Small
9644-18.09	++
9644-18.10		Large		+
9644-18.19		Small
9644-18.27		Small
9644-18.34		Small
9644-18.37		Small		+
9644-19.16		Large
9644-19.24	-
9644-19.26	--	Small
9644-19.27	-			+
9644-19.32		Small
9644-19.40	++	Small
9644-19.47	-	Small
9644-20.04		Large
9644-20.05		Small
9644-20.06		Large
9644-20.09	-
9644-20.11		Large
9644-20.24	++
9644-20.31		Small
9644-20.32	+++				+
9644-20.36	--	Small
9644-20.38	+++
9644-20.41		Small
9644-20.44		Small
9644-20.47		Small

## Sheet: 5244
Mutant	Disease symptoms	Size	Shape	Biofilm	In vitro growth	Growth in shoots
5244-1.05		small
5244-1.42		large
5244-1.43		large
5244-1.46	++			+
5244-2.02		large
5244-2.04		large
5244-2.05	--
5244-2.08	++
5244-2.29	--	small
5244-2.33		large
5244-2.42		large
5244-3.35		small
5244-3.39		large
5244-3.41		large
5244-4.03		large
5244-4.08		large
5244-4.15		large
5244-4.30
5244-4.36	-
5244-5.32	-
5244-5.48	++
5244-6.17	++			+
5244-6.23	--	small			-
5244-6.26	--	small			-
5244-6.31		large
5244-6.33	++
5244-6.37		small
5244-7.12	++	large
5244-7.23	++	large
5244-7.42		large
5244-7.43		small
5244-7.47	++	large
5244-7.48	++
5244-8.03		large
5244-8.05	--	small
5244-8.08	++			+
5244-8.23	-
5244-8.34		small
5244-8.35	+++
5244-8.41	--
5244-8.43	-			+
5244-9.22		large
5244-9.33	--	small
5244-9.35		small
5244-10.06	++			-
5244-10.12		large	Concave
5244-10.16	--	small
5244-10.17	++			+
5244-10.19	++	large
5244-10.20	-
5244-10.29		small
5244-10.32	--	small
5244-10.35	++			-
5244-10.41	--	small		+
5244-10.45		small
5244-10.46	--	small
5244-10.48		small
5244-11.02		large
5244-11.10	--	small	irregular
5244-11.18		small		-
5244-11.26		large
5244-11.34	--	small		+
5244-11.44	--	small
5244-12.09		large
5244-12.44	--		irregular
5244-12.45	--	small
5244-13.13	--		irregular
5244-13.31	-
5244-13.33	--
5244-14-02		large
5244-14-08		large
5244-14-16		large
5244-14-25	--	small
5244-14-33		small
5244-15.42	++
5244-16.04	-
5244-16.06		large
5244-16.07	++			+
5244-16.13	++
5244-16.46	--	small
5244-17.12		small
5244-17.20		small
5244-17.28	+++	large			+
5244-17.42		small
5244-17.45			Irregular
5244-18-.19		large
5244-18-.39		small
5244-18-.44		small
5244-18-.46		small
5244-19.24	--	small
5244-19.31	--	small
5244-20.04	--	small
5244-20.07		large
5244-20.15	--	small
5244-20.17	+++	Large	WT		121±8	+
5244-20.18	-
5244-20.24		large
5244-20.25	--	small

## Sheet: MH001
Mutant	Disease symptoms	Size	Shape	Biofilm	In vitro growth	Growth in shoots
MH001-1.03	+++	Large
MH001-1.05	++
MH001-1.06	++
MH001-1.07	+++	Large
MH001-1.08	++
MH001-1.10	+++			+
MH001-1.12	+++	Large		+
MH001-1.16	+++
MH001-1.20	++
MH001-1.21	+++			+
MH001-1.29	++
MH001-1.32	+++
MH001-1.33	+++	Large
MH001-1.35	+++
MH001-1.39	+++
MH001-1.43	+++
MH001-1.47	++
MH001-2.13	++
MH001-2.20	+++
MH001-2.22	+++	Large			+
MH001-2.25	++
MH001-2.30	+++	Large
MH001-2.34	++
MH001-2.41	++
MH001-3.06	++
MH001-3.17	--		WT
MH001-3.18	++
MH001-3.19	-			+
MH001-3.20	++
MH001-3.27	--		WT
MH001-3.28	-
MH001-3.31	+++
MH001-3.37	+++
MH001-3.40	++			+
MH001-3.41	++
MH001-3.44	+++
MH001-3.45	++
MH001-4.02	--		WT
MH001-4.14	--		WT			-
MH001-4.24		Small
MH001-4.25	++
MH001-4.33	++
MH001-4.39	-
MH001-5.17	++
MH001-5.18	++
MH001-5.19	++
MH001-5.22	++
MH001-5.25	-
MH001-5.30	-
MH001-5.31	++
MH001-5.37	-			+
MH001-5.39	+++
MH001-5.40	-
MH001-5.41	+++
MH001-5.42	--		WT			-
MH001-6.05	-
MH001-6.08	++
MH001-6.17	++
MH001-6.23	+++	Large			+
MH001-6.25	+++
MH001-6.30	++
MH001-6.34	++
MH001-6.37	--		WT
MH001-6.41	+++
MH001-6.47	++
MH001-6.48	-
MH001-7.12		Small
MH001-7.26	++
MH001-7.27	++
MH001-7.43	--		WT			-
MH001-8.11	--		WT
MH001-8.13	++
MH001-8.14	++
MH001-8.15		Large
MH001-8.20	++
MH001-8.25	+++	Large
MH001-8.37	++
MH001-8.42	++
MH001-8.43	++
MH001-9.03		Large
MH001-9.08	++
MH001-9.11	+++
MH001-9.15	++
MH001-9.16	--		WT
MH001-9.25	-
MH001-9.28	++
MH001-9.31	++
MH001-9.36	-
MH001-9.41	++
MH001-9.42	++
MH001-9.45	++
MH001-9.46	++		WT			+
MH001-9.47	+++
MH001-10.29	-
MH001-10.32	++
MH001-10.37	++
MH001-10.44	++
MH001-11.09	-
MH001-11.20	+++	Large			+
MH001-11.40	++
MH001-11.48	++
MH001-12.03	++
MH001-12.11	++
MH001-12.36	+++
MH001-12.37	-
MH001-13.21		Small
MH001-13.28	-
MH001-13.36	-
MH001-14-02		Small
MH001-14-25		Small
MH001-14-27		Small
MH001-15.17		Small
MH001-15.23		Large
MH001-15.28	++
MH001-15.32	--		WT			-
MH001-15.33	++
MH001-15.38	++
MH001-15.40		Small
MH001-15.45		Small
MH001-16.04	--	Small			-
MH001-16.30		Small
MH001-17.06		Small
MH001-17.12	-
MH001-17.25	-
MH001-17.29	-
MH001-17.30	-
MH001-17.36		Small
MH001-18-.03		Small
MH001-18-.09	-
MH001-18-.36	-
MH001-18-.48		Large
MH001-19.16		Large
MH001-19.19		Small
